# Supplementary material for: Rabbit aortic aneurysm model with enlarging diameter capable of better mimicking human aortic aneurysm disease
Source: PLoS One. 2018 Jun 11;13(6):e0198818. doi: 10.1371/journal.pone.0198818 (PMC5995353; doi:10.1371/journal.pone.0198818)
Supplement: S1 Table — (XLSX) [file pone.0198818.s001.xlsx]

## Sheet: Sheet1
Media	SHAM									Group A									Group B
1 w	34.5	43.1	29.3	33.4	34.4	36.8	25.6			38.9	30.7	17.9	34.1	16.3	15.8	35.6			20.9	26.4	30.9	40.2	63	21.3	22.3
3 w	34.9	30.95	29.9	25.85	30	31.55	36.15			38	36	34.9	42	36.1	42	37.4			18.3	21.3	23.65	36.1	31.25	39.5	29
7 w	35.2	26.1	21.4	25.6	40	37.5	37.5			37.4	38	21.7	52.3	27.1	37.4	35.6			32.8	38.5	30.4	28	21.7	17	16.6
15 w	35.05	28.525	25.65	25.725	35	34.525	36.825			46.7	19.2	48.1	41.7	49.4	45.6	33.7			47.7	32.7	21.4	13.8	19.7	19.9	30.2
intima	Group A									Group B
1 w	0	0	0.7	4.4	1.6	4.3	8.2			1.2	1.2	0	0	0	0	0
3 w	0	0.7	18	2.1	6.7	2.1	5.5			6.15	7.1	8.45	5.65	5.4	3.25	9.3
7 w	25.1	8.9	29	17	8.9	20	18.2			3.7	0.2	4.4	9.7	17.3	5.4	19.2
15 w	38.9	28.6	23.1	6.4	37.3	21.9	25.9			10.6	10.7	10.7	13.2	30.3	8.9	8.2
IMT	SHAM									Group A									Group B
1 w	34.5	43.1	29.3	33.4	34.4	36.8	25.6			38.9	30.7	18.6	38.6	19.6	20.1	43.8			22.1	27.6	30.9	40.2	63	21.3	22.3
3 w	24.7	35.8	38.4	26.1	21.4	25.6	24.8			38	36.8	52.9	44.1	42.9	44.1	42.9			24.45	28.4	32.1	41.75	36.65	42.75	38.3
7 w	45.1	26.1	21.4	25.6	38.6	37.5	47.5			50	46.9	50.7	48.5	46.9	49	48.7			36.5	38.7	34.8	37.7	39	22.4	35.8
15 w	35.2	26.1	21.4	25.6	40	37.5	37.5			85.6	47.7	71.1	48.1	86.7	67.4	59.4			47.7	32.7	32.1	27	50	19.9	30.2
IMR	Group A									Group B
1 w	0	0	0.1	0.1	0.1	0.3	0.3			0.057	0.045	0	0	0	0	0
3 w	0	0	0.6	0	0.2	0	0.2			0.3315	0.309	0.3635	0.1765	0.1965	0.1345	0.331
7 w	0.4	0.2	1.5	0.3	0.2	0.6	0.5			0.113	0.005	0.145	0.346	0.797	0.318	1.157
15 w	0.9	1.5	0.6	0.2	0.8	0.5	1.1			0.22	0.33	0.5	0.96	1.54	0.45	0.292
