# Supplementary material for: Rabbit aortic aneurysm model with enlarging diameter capable of better mimicking human aortic aneurysm disease
Source: PLoS One. 2018 Jun 11;13(6):e0198818. doi: 10.1371/journal.pone.0198818 (PMC5995353; doi:10.1371/journal.pone.0198818)
Supplement: S2 Table — (XLSX) [file pone.0198818.s002.xlsx]

## Sheet: Sheet1
elastin	SHAM									Group A									Group B
1 w	3256.9	2261.9	4076.7	2634.2	2913.6	2347.7	4607			2523.1	2438.8	709.1	539.8	515.4	196.9	632.7			182.4	213.3	980.9	2155.5	2811.1	108.4	345.1
3 w	3283.55	3823.15	2650.4	4104.9	3067.9	2673.75	2615.85			1661.6	2179.7	1043.7	2333.8	1379.4	2333.8	1719.6			646.65	787.8	1041.9	1556.4	1221.95	1430.6	1446.25
7 w	3217.7	5148.3	3115	3061.5	2179.4	2286	1914.6			1801.6	2446.8	2756.8	3028.4	1569	2508.4	2351.8			1062.3	1663.4	2011.6	1616.9	2903.4	1602.9	2128.4
15 w	3250.62	4485.73	2882.7	3583.2	2623.65	2479.88	2265.22			3220.5	2442.2	1522.8	2638	1408.8	2023.4	1982.5			1697.9	1469.4	2028.9	1551.6	2872.5	1097.6	1089.5
