# Supplementary material for: Rabbit aortic aneurysm model with enlarging diameter capable of better mimicking human aortic aneurysm disease
Source: PLoS One. 2018 Jun 11;13(6):e0198818. doi: 10.1371/journal.pone.0198818 (PMC5995353; doi:10.1371/journal.pone.0198818)
Supplement: S3 Table — (XLSX) [file pone.0198818.s003.xlsx]

## Sheet: Sheet1
smc	SHAM									Group A									Group B
1 w	128801	42441	46906	55269.7	42328.2	25793.6	39566.9			32871.6	14407.4	28095.1	50911.2	10793.1	10039.5	18327.4			30128.9	22304.3	30366.9	25566.6	31530.2	24312.2	36456.8
3 w	79661.5	50823.4	47707.3	37426.1	34922.2	45217.5	80217.2			33840.8	46726.4	45559.7	58242.5	46541.2	39924.2	46182.1			29878.4	63182.6	38768	52383.4	47049	50176.8	56819.4
7 w	42915.7	58545.6	43491.4	39806.7	69449.6	50628.4	53619.9			50345.8	41293.6	44794.8	54138.5	60489	60489	51925.1			75155.5	57190	66173.8	53838.6	59212.4	64635.8	53430.8
15 w	104231	46632.2	47306.7	46347.9	38625.2	35505.6	59892.1			114150	85401.8	85523.8	92401.3	103351	97876.1	85462.8			71015.5	79295.5	57190	86873.8	57978.6	59212.4	68775.8
