# Supplementary material for: Rabbit aortic aneurysm model with enlarging diameter capable of better mimicking human aortic aneurysm disease
Source: PLoS One. 2018 Jun 11;13(6):e0198818. doi: 10.1371/journal.pone.0198818 (PMC5995353; doi:10.1371/journal.pone.0198818)
Supplement: S4 Table — (XLSX) [file pone.0198818.s004.xlsx]

## Sheet: Sheet1
western blot	1 W							3 W							7 W							15 W
MMP2/β-actin＀	0.516	0.597	0.705	0.51	0.57	0.65	0.442	0.815	0.308	0.579	0.3	0.5	0.61	0.42	0.417	0.617	0.476	0.333	0.448	0.35	0.49	0.308	0.397	0.186	0.144	0.141	0.33	0.2
MMP9/β-actin＀	0.562	0.502	0.378	0.562	0.5	0.51	0.482	0.608	0.364	0.504	0.36	0.5	0.47	0.46	0.541	0.596	0.365	0.089	0.055	0.31	0.32	0.474	0.221	0.162	0.062	0.061	0.31	0.11
RAM11/β-actin＀	0.573	0.49	0.222	0.573	0.47	0.51	0.53	0.402	0.372	0.474	0.37	0.47	0.395	0.38	0.237	0.158	0.405	0.08	0.075	0.21	0.34	0.154	0.234	0.07	0.06	0.17	0.22	0.09
